# Supplementary material for: IGF2BP3 promotes the proliferation and cisplatin resistance of bladder cancer by enhancing the mRNA stability of CDK6 in an m6A dependent manner
Source: Int J Biol Sci. 2025 Feb 18;21(5):2048–66. doi: 10.7150/ijbs.103522 (PMC11900814; doi:10.7150/ijbs.103522)
Supplement: Supplementary file 2 — Supplementary table 1. [file ijbsv21p2048s2.xlsx]

## Sheet: IGF2BP3
Table S1. Clinical characteristics of Bca patients in our TMA cohort.
Sample_ID	Patient_ID	Gender	Age(years)	TNM stage	Histological grade	Tumor size(cm)	OS(years)	survival	IGF2BP3-IHCscore	CDK6-IHCscore
1	Huang**	Male	≥65	pTa-pT1	High	≥3	57	Alive	High	High
2	Dong**	Male	<65	pT2-pT4	High	<3	23	Dead	Low	Low
3	Wang**	Male	≥65	pT2-pT4	High	≥3	36	Dead	Low	Low
4	Qiao**	Male	≥65	pTa-pT1	High	<3	68	Alive	High	Low
5	Ye**	Female	<65	pT2-pT4	Low	≥3	17	Dead	Low	High
6	Fu**	Male	≥65	pTa-pT1	High	≥3	75	Alive	Low	Low
7	Zhang**	Male	≥65	pTa-pT1	Low	<3	78	Alive	Low	High
8	Sun**	Male	≥65	pT2-pT4	High	≥3	43	Dead	High	High
9	Wang**	Male	<65	pTa-pT1	Low	≥3	88	Alive	Low	Low
11	Bao**	Male	≥65	pT2-pT4	High	≥3	27	Dead	High	High
12	Dou**	Female	≥65	pTa-pT1	Low	<3	62	Alive	Low	High
13	Xu**	Male	<65	pTa-pT1	Low	<3	77	Alive	Low	High
14	Tang**	Female	≥65	pTa-pT1	High	≥3	60	Alive	Low	High
15	Yuan**	Male	<65	pTa-pT1	Low	<3	72	Alive	High	High
16	Shen**	Female	≥65	pT2-pT4	Low	<3	73	Alive	Low	Low
17	Yang**	Male	≥65	pTa-pT1	High	<3	77	Alive	High	Low
18	Zhang**	Male	≥65	pTa-pT1	Low	≥3	0	Dead	High	High
19	Wu**	Male	≥65	pT2-pT4	High	<3	88	Alive	Low	High
21	Zhu**	Female	≥65	pT2-pT4	High	<3	81	Alive	Low	High
22	Wang**	Male	<65	pTa-pT1	High	<3	62	Alive	Low	High
24	Sun**	Female	≥65	pTa-pT1	Low	<3	68	Alive	High	High
25	Niu**	Male	<65	pT2-pT4	High	<3	72	Alive	High	High
27	Li**	Male	<65	pTa-pT1	Low	≥3	78	Alive	High	High
28	Zhou**	Male	≥65	pTa-pT1	Low	≥3	74	Alive	Low	Low
29	Xu**	Male	≥65	pT2-pT4	High	≥3	88	Alive	Low	Low
31	Huang**	Male	≥65	pTa-pT1	Low	<3	82	Alive	Low	Low
32	Sheng**	Male	<65	pT2-pT4	High	<3	62	Alive	Low	High
33	Lu**	Male	≥65	pTa-pT1	Low	<3	65	Alive	High	High
34	Wang**	Male	≥65	pT2-pT4	Low	<3	38	Dead	Low	Low
35	Ye**	Male	<65	pT2-pT4	High	<3	72	Alive	Low	Low
36	Wang**	Female	<65	pT2-pT4	High	<3	73	Alive	Low	Low
37	Lu**	Male	≥65	pT2-pT4	Low	≥3	78	Alive	Low	Low
38	Jiang**	Male	≥65	pT2-pT4	High	≥3	7	Dead	High	Low
39	Liu**	Male	≥65	pTa-pT1	Low	<3	88	Alive	Low	Low
41	Zhang**	Male	≥65	pT2-pT4	High	≥3	21	Dead	Low	Low
42	Tang**	Male	≥65	pTa-pT1	High	<3	61	Alive	Low	Low
43	Zhang**	Male	<65	pT2-pT4	High	<3	65	Alive	Low	High
44	Yang**	Female	<65	pTa-pT1	Low	<3	57	Alive	High	High
45	Zhang**	Male	≥65	pTa-pT1	High	≥3	12	Dead	High	High
46	Cheng**	Female	≥65	pTa-pT1	High	≥3	73	Alive	High	High
47	Wu**	Male	≥65	pT2-pT4	High	<3	78	Alive	Low	Low
48	Jin**	Male	<65	pT2-pT4	High	≥3	72	Alive	Low	Low
49	Zhou**	Male	≥65	pTa-pT1	Low	≥3	74	Alive	Low	High
51	Shen**	Female	≥65	pTa-pT1	High	≥3	57	Alive	Low	Low
52	Xu**	Male	≥65	pTa-pT1	Low	<3	61	Alive	Low	Low
53	Hao**	Male	<65	pTa-pT1	High	<3	65	Alive	Low	High
54	Liu**	Male	<65	pT2-pT4	Low	<3	67	Alive	Low	Low
56	Shou**	Male	≥65	pTa-pT1	Low	<3	73	Alive	Low	Low
58	Xie**	Male	≥65	pT2-pT4	High	≥3	20	Dead	High	High
61	Wang**	Male	≥65	pT2-pT4	High	<3	56	Alive	Low	Low
62	Zhang**	Female	<65	pT2-pT4	High	<3	61	Alive	Low	Low
63	Yan**	Female	≥65	pT2-pT4	High	<3	65	Alive	Low	Low
64	Wang**	Male	<65	pTa-pT1	Low	<3	67	Alive	High	High
65	Wang**	Female	≥65	pTa-pT1	High	<3	72	Alive	Low	Low
66	Song**	Female	<65	pT2-pT4	High	≥3	36	Dead	Low	Low
68	Wu**	Male	<65	pT2-pT4	High	≥3	85	Alive	Low	Low
69	Zhu**	Male	<65	pTa-pT1	Low	<3	96	Alive	High	High
71	Zhang**	Male	≥65	pT2-pT4	High	<3	18	Dead	High	High
72	Xia**	Male	<65	pT2-pT4	High	<3	61	Alive	Low	High
73	Jiang**	Female	≥65	pT2-pT4	High	≥3	65	Alive	Low	High
74	Hong**	Female	<65	pT2-pT4	Low	≥3	67	Alive	Low	High
75	Huang**	Male	≥65	pT2-pT4	High	≥3	71	Alive	Low	Low
76	Zhu**	Male	≥65	pTa-pT1	Low	<3	26	Dead	High	High
77	Tian**	Male	≥65	pT2-pT4	High	<3	6	Dead	Low	Low
78	Gu**	Male	<65	pT2-pT4	High	≥3	80	Alive	Low	Low
79	Li**	Male	<65	pTa-pT1	Low	<3	83	Alive	Low	Low
81	Lin**	Male	≥65	pTa-pT1	Low	≥3	56	Alive	Low	High
82	Zhao**	Female	≥65	pTa-pT1	Low	<3	83	Alive	High	High
83	Cao**	Male	≥65	pTa-pT1	High	<3	65	Alive	High	Low
84	Li**	Male	≥65	pTa-pT1	Low	≥3	67	Alive	High	High
85	Qing**	Female	≥65	pT2-pT4	High	<3	71	Alive	Low	Low
86	Li**	Male	<65	pTa-pT1	Low	<3	73	Alive	Low	Low
87	Yu**	Male	<65	pTa-pT1	High	≥3	77	Alive	Low	Low
88	Zhang**	Male	≥65	pT2-pT4	High	<3	80	Alive	High	High
89	Wang**	Male	<65	pTa-pT1	Low	<3	83	Alive	Low	Low
91	Wang**	Male	≥65	pT2-pT4	High	≥3	13	Dead	Low	High
93	Su**	Male	<65	pTa-pT1	Low	<3	64	Alive	High	High
94	Cao**	Female	<65	pTa-pT1	Low	<3	67	Alive	Low	Low
95	Wang**	Male	≥65	pT2-pT4	High	<3	70	Alive	High	Low
96	Ji**	Female	≥65	pT2-pT4	High	<3	73	Alive	Low	High
97	Guo**	Female	<65	pT2-pT4	Low	<3	76	Alive	Low	Low
98	Chen**	Male	≥65	pTa-pT1	Low	<3	80	Alive	Low	Low
99	Li**	Female	≥65	pTa-pT1	Low	<3	83	Alive	Low	Low
100	Gu**	Female	<65	pTa-pT1	Low	<3	93	Alive	Low	Low
101	Zhang**	Male	≥65	pT2-pT4	High	<3	55	Alive	Low	High
102	Wu**	Female	≥65	pTa-pT1	Low	<3	60	Alive	Low	High
103	Chen**	Male	≥65	pTa-pT1	Low	<3	64	Alive	Low	Low
104	Chen**	Male	<65	pTa-pT1	Low	≥3	67	Alive	High	High
105	Liu**	Male	≥65	pTa-pT1	High	≥3	70	Alive	Low	High
106	Zhen**	Female	≥65	pT2-pT4	High	≥3	73	Alive	Low	High
107	Ding**	Male	≥65	pT2-pT4	Low	<3	76	Alive	Low	High
108	You**	Male	≥65	pTa-pT1	High	≥3	12	Dead	High	High
109	Sheng**	Male	≥65	pT2-pT4	High	≥3	82	Alive	Low	Low
110	Zhang**	Male	≥65	pTa-pT1	High	≥3	93	Alive	High	High
111	Xu**	Female	≥65	pT2-pT4	Low	<3	55	Alive	Low	High
112	Tang**	Female	≥65	pTa-pT1	High	<3	60	Alive	Low	Low
113	Ren**	Female	≥65	pT2-pT4	High	≥3	8	Dead	High	High
114	Wang**	Male	≥65	pT2-pT4	High	≥3	2	Dead	Low	High
115	Yang**	Male	≥65	pTa-pT1	High	<3	69	Alive	Low	Low
116	Zhu**	Male	<65	pTa-pT1	Low	<3	73	Alive	High	High
117	Li**	Male	≥65	pT2-pT4	High	≥3	75	Alive	High	High
118	Dong**	Male	≥65	pT2-pT4	High	≥3	79	Alive	Low	High
119	Li**	Male	<65	pT2-pT4	Low	≥3	82	Alive	Low	Low
120	Xu**	Male	≥65	pT2-pT4	High	<3	93	Alive	Low	Low
121	Yan**	Male	≥65	pTa-pT1	High	<3	54	Alive	Low	High
123	Cao**	Female	≥65	pT2-pT4	High	<3	64	Alive	Low	High
124	Ma**	Male	≥65	pTa-pT1	Low	<3	67	Alive	Low	High
125	Zhao**	Male	≥65	pTa-pT1	Low	≥3	78	Alive	Low	Low
126	Dai**	Male	<65	pT2-pT4	High	≥3	11	Dead	High	High
127	Zhou**	Male	≥65	pTa-pT1	Low	<3	75	Alive	Low	Low
128	Wu**	Male	<65	pTa-pT1	Low	≥3	79	Alive	Low	Low
129	Feng**	Male	≥65	pTa-pT1	Low	<3	82	Alive	High	High
130	Liu**	Male	<65	pTa-pT1	Low	<3	92	Alive	Low	High
131	Wang**	Male	<65	pT2-pT4	High	<3	55	Alive	High	High
132	Zhao**	Male	<65	pTa-pT1	Low	≥3	59	Alive	High	High
133	Fu**	Female	≥65	pTa-pT1	Low	≥3	24	Dead	High	High
134	Ge**	Male	≥65	pTa-pT1	Low	<3	67	Alive	Low	High
135	Zhu**	Male	<65	pT2-pT4	High	<3	69	Alive	High	High
137	Wang**	Male	<65	pTa-pT1	High	≥3	75	Alive	High	High
138	Wang**	Male	≥65	pTa-pT1	Low	≥3	79	Alive	Low	High
139	Wang**	Male	≥65	pTa-pT1	Low	<3	82	Alive	Low	Low
140	Xu**	Male	≥65	pT2-pT4	High	≥3	92	Alive	Low	Low
141	Zhao**	Male	≥65	pTa-pT1	High	<3	78	Alive	Low	Low
142	Xu**	Male	<65	pT2-pT4	High	<3	57	Alive	Low	High
143	Huang**	Male	≥65	pTa-pT1	Low	≥3	93	Alive	Low	Low
144	Liao**	Male	≥65	pT2-pT4	Low	≥3	65	Alive	High	High
145	Gong**	Male	≥65	pTa-pT1	Low	<3	69	Alive	Low	High
146	Zhu**	Male	<65	pT2-pT4	High	<3	73	Alive	Low	High
147	Qian**	Male	<65	pT2-pT4	High	≥3	75	Alive	Low	High
148	Wu**	Male	<65	pTa-pT1	Low	≥3	79	Alive	Low	Low
149	Wu**	Male	≥65	pTa-pT1	Low	<3	82	Alive	High	High
150	Peng**	Male	<65	pTa-pT1	Low	≥3	91	Alive	High	High
151	Zhang**	Male	<65	pTa-pT1	Low	≥3	54	Alive	High	High
152	Zhou**	Male	<65	pT2-pT4	High	<3	57	Alive	High	High
153	Zhang**	Male	<65	pTa-pT1	High	≥3	63	Alive	Low	Low
154	Cheng**	Female	<65	pTa-pT1	High	≥3	66	Alive	Low	High
155	Sun**	Male	≥65	pTa-pT1	Low	<3	68	Alive	Low	High
156	Yang**	Female	<65	pTa-pT1	Low	≥3	57	Alive	Low	Low
157	Tang**	Male	<65	pTa-pT1	Low	≥3	75	Alive	Low	Low
158	Chen**	Female	≥65	pTa-pT1	Low	<3	79	Alive	Low	Low
159	Guo**	Male	≥65	pTa-pT1	High	≥3	81	Alive	High	High
162	Xiao**	Male	<65	pT2-pT4	High	≥3	57	Alive	High	High
163	Wu**	Male	≥65	pT2-pT4	High	<3	63	Alive	High	High
164	Tong**	Male	<65	pT2-pT4	High	≥3	66	Alive	High	High
165	Lin**	Male	<65	pTa-pT1	Low	≥3	68	Alive	High	High
166	Ding**	Male	≥65	pT2-pT4	High	<3	71	Dead	High	High
167	Deng**	Male	<65	pT2-pT4	High	≥3	23	Dead	Low	Low
168	Zhu**	Male	≥65	pT2-pT4	High	<3	78	Alive	Low	Low
171	Jiang**	Male	<65	pTa-pT1	High	<3	53	Alive	Low	Low
172	Sun**	Female	≥65	pTa-pT1	High	≥3	57	Alive	Low	High
178	Wang**	Male	≥65	pTa-pT1	Low	≥3	78	Alive	Low	High
180	Wang**	Female	<65	pTa-pT1	Low	≥3	89	Alive	Low	High
